# Supplementary material for: Trends in the shortfall of English NHS general practice doctors: repeat cross sectional study
Source: BMJ. 2025 Sep 17;390:e083978. doi: 10.1136/bmj-2024-083978 (PMC12442227; doi:10.1136/bmj-2024-083978)
Supplement: Supplementary file 2 — Appendix 2: Data sources, Stata code, and results [file petl083978.ww2.xlsx]

## Sheet: Data Sources
Data Sources
General Practitioners	Specialist Doctors	Patients registered at a GP practice
GMC GP Register	GMC Specialist Register	2014-2025
2012-2023	2012-2013	Total number of patients on 1 January each year divided with workforce data from 31 December the previous year to calculate patients-per-doctor
Workforce report - GMC	Workforce report - GMC	Patients Registered at a GP Practice, January 2025 - NHS England Digital*
Reference tables about the register of medical practitioners by country and region	Reference tables about the register of medical practitioners by country and region	Patients Registered at a GP Practice, January 2024 - NHS England Digital
all data from 31 December	all data from 31 December	Patients Registered at a GP Practice, January 2023 - NHS England Digital
		Patients Registered at a GP Practice, January 2022 - NHS England Digital
2024	2024	Patients Registered at a GP Practice January 2021 - NHS England Digital
UK country - GDE	UK country - GDE	Patients Registered at a GP Practice January 2020; Special Topic - NHS England Digital
Filters: current GP - Yes	Filter: current specialist -Yes	Patients Registered at a GP Practice - January 2019; Special Topic - Publications using this data - NHS England Digital
accessed on 31 Dec 2024	accessed on 18 Mar 2025	Patients Registered at a GP Practice, January 2018; Special Topic - Patients age group comparison - NHS England Digital
		Numbers of Patients Registered at a GP Practice - January 2017 - NHS England Digital
Performers' list		Numbers of Patients Registered at a GP Practice - Jan 2016 - NHS England Digital
2024		Numbers of Patients Registered at a GP Practice - January 2015 - NHS England Digital
Search - Performers List for England		Numbers of Patients Registered at a GP Practice - January 2014 - NHS England Digital
Filters: Alignment - medical (excluded: dental, ophthalmic ); Performer role - armed forces type 1, armed forces type 2, gp performer, gp contractor (excluded: GP registar); Status - included, included with conditions (excluded: suspended, decision made to remove)		*Regional figures calculated using 'mapping' CSV to identify commissioning region code and name and then calculated total patients in each region using '5-year age groups' CSV.
accessed on 31 Dec 2024
General Practitioners in NHS general practice	Consultants in NHS Trusts and other core organisation (excluding primary care)
2015-2024	2012-2024
For totals, gender, age-band, PMQ and region used: "GPW Bulletin Tables - January 2025", 30 Sep 2015, 31 Dec 2016-2024	NHS Workforce Statistics - November 2024 (Including selected provisional statistics for December 2024) - NHS England Digital
General Practice Workforce, 31 January 2025 - NHS England Digital	NHS Hospital & Community Health Service (HCHS) monthly workforce statistics - Staff in NHS Trusts and other core organisations. Table 1- HCHS staff for England by main staff groups - Headcount and Full Time Equivalent
	all data from 31 December
For gender stratified by age-band used: "Individual-level CSVs" (added unique headcounts, and total FTEs), 30 Sep 2015, 31 Dec 2016-2024
General Practice Workforce, 31 December 2024 - NHS England Digital
General Practice Workforce, 31 December 2023 - NHS England Digital
General Practice Workforce, 31 December 2022 - NHS England Digital
General Practice Workforce, 31 December 2021 - NHS England Digital
*December 2021 included September 2015 to December 2021

## Sheet: Data
seq	year	Total_GMC	Total_Performers_List	Total_NHS_HC	Total_NHS_FTE	NHS_FTE_to_HC_ratio	Diff_GMC_PL_HC	Diff_PL_NHS_ HC	Diff_PL_NHS_ FTE	Diff_GMC_NHS_HC	Diff_GMC_NHS_FTE	GMC_Specialists	NHS_Consultants	NHS_Consultants_FTE	Total_Patients	GMC_GP_per_1000	PL_per_1000	NHS_HC_per_1000	NHS_FTE_per_1000	Patients_per_GMC	Patients_per_PL	Patients_per_NHS_HC	Patients_per_NHS_FTE	GMC_Specialist_per_1000	NHS_Consulstant_per_1000	NHS_Consulstant_FTE_per_1000	Patients_per_GMC_Specialist	Patients_per_NHS_Consulstant	Patients_per_NHS_Consulstant_FTE	GMC_Female_HC	GMC_Male_HC	GMC_FtoM_ratio	NHS_ Female_HC	NHS_ Male_HC	NHS_other_unknown_gender_HC	NHS_FtoM_ratio	NHS_Female_FTE	NHS_Male_FTE	NHS_other_unknown_gender_FTE	NHS_FtoM_FTE_ ratio	NHS_SUM_gender_HC	NHS_SUM_gender_FTE	Diff_gender_HC	Diff_gender_FTE	NHS_Female_FTE_to_HC_ratio	NHS_Male_FTE_to_HC_ratio	NHS_Unknown_gend_FTE_to_HC_ratio	GMC_Under _30	GMC_30_39_age
1	2012	48586										54340	41296	39028																23211	25375	0.914719																729	13615
2	2013	49101										56478	42339	40121	56423475	0.870223				1149.13				1.00097	0.750379	0.711069	999.035	1332.66	1406.33	23966	25135	0.953491																684	14002
3	2014	49290										57852	43918	41611	56939507	0.865656				1155.19				1.01603	0.77131	0.730793	984.227	1296.5	1368.38	24678	24612	1.00268																759	14360
4	2015	49574		36082	29364.3	0.813822				13492	20209.7	59172	45655	43176	57540101	0.861556		0.627076	0.510328	1160.69		1594.7	1959.52	1.02836	0.793447	0.750364	972.421	1260.32	1332.69	25462	24112	1.05599	17844	16604	1640	1.07468	12831	15096	1437	0.84996	36088	29364.8	-6	-0.529102	0.719065	0.909179	0.87622	758	14698
5	2016	50323		35965	29320.3	0.815246				14358	21002.7	61055	47255	44610	58171599	0.865079		0.618257	0.504031	1155.96		1617.45	1984	1.04957	0.812338	0.766869	952.774	1231.01	1304	26393	23930	1.10293	18627	16689	672	1.11612	13350	15252	719	0.875295	35988	29321.9	-23	-1.56735	0.716702	0.913895	1.06994	686	15135
6	2017	51041		36604	28940.1	0.790626				14437	22100.9	62983	48947	46130	58914146	0.866362		0.621311	0.491225	1154.25		1609.5	2035.73	1.06906	0.830819	0.783004	935.398	1203.63	1277.13	27277	23764	1.14783	19367	16796	457	1.15307	13602	15004	334	0.906558	36620	28940.9	-16	-0.828558	0.702329	0.893308	0.730853	602	15488
7	2018	51660		36309	28357.1	0.780994				15351	23302.9	64748	50655	47657	59607191	0.866674		0.609138	0.475733	1153.84		1641.66	2102.02	1.08624	0.849814	0.799518	920.603	1176.73	1250.75	28062	23598	1.18917	19445	16244	674	1.19706	13526	14341	490	0.94317	36363	28357.9	-54	-0.837711	0.695603	0.882849	0.727003	519	15663
8	2019	52526		36856	28129.3	0.763222				15670	24396.7	66328	52483	49199	60323942	0.870732		0.610968	0.466304	1148.46		1636.75	2144.52	1.09953	0.870019	0.81558	909.479	1149.4	1226.12	29004	23522	1.23306	20268	16208	399	1.25049	13817	14020	292	0.985521	36875	28130	-19	-0.677744	0.681715	0.865005	0.73183	483	15816
9	2020	53993		37416	28035.6	0.749295				16577	25957.4	68533	54551	51083	60606345	0.89088		0.617361	0.462586	1122.49		1619.8	2161.76	1.13079	0.900087	0.842866	884.338	1111	1186.43	30164	23829	1.26585	20902	16162	372	1.29328	14043	13725	268	1.02317	37436	28037	-20	-1.38602	0.67185	0.849214	0.72043	411	16100
10	2021	55166		37269	27848	0.747216				17897	27318	69995	56260	52652	61469262	0.897457		0.606303	0.453039	1114.26		1649.34	2207.31	1.1387	0.915254	0.856558	878.195	1092.59	1167.46	31097	24069	1.29199	21103	15863	322	1.33033	14211	13407	230	1.05997	37288	27849.1	-19	-1.0584	0.673411	0.845174	0.714286	348	16381
11	2022	55550		36622	27374.6	0.747492				18928	28175.4	72046	58332	54312	62241689	0.892489		0.588384	0.439812	1120.46		1699.57	2273.7	1.15752	0.937185	0.872598	863.916	1067.02	1146	31527	24023	1.31237	20894	15381	363	1.35843	14136	12980	258	1.08906	36638	27375.1	-16	-0.449835	0.676558	0.843898	0.710744	309	16460
12	2023	57064		37068	27486.8	0.741525				19996	29577.2	74624	60706	56255	63101030	0.904328		0.587439	0.4356	1105.79		1702.3	2295.68	1.18261	0.962045	0.891507	845.586	1039.45	1121.7	32519	24545	1.32487	21272	15472	336	1.37487	14307	12944	235	1.1053	37080	27487.1	-12	-0.271697	0.672574	0.836608	0.699405	296	16860
13	2024	58548	55958	38626	28197	0.730001	2590	17332	27761	19922	30351	77299	63244	58382	63724968	0.918761	0.878117	0.606136	0.44248	1088.42	1138.8	1649.79	2259.99	1.21301	0.992452	0.916156	824.396	1007.6	1091.52	33555	24993	1.34258	22340	15994	302	1.39677	14803	13182.5	211.483	1.12293	38636	28198.1	-10	-1.12293	0.662623	0.824218	0.700274
[truncated: 127 more columns]

## Sheet: STATA code and results
import excel "C:\Users\lsh284079\OneDrive - London School of Hygiene and Tropical Medicine\Documents\BMJ - revisions - Mind the gap\Mind the gap data 220625 BMJ.xlsx", sheet("Data") firstrow
(177 vars, 15 obs)
*** Total GP comparisons ***									** Age-band by gender 2015-2023**
**GMC GP**
									*NB: I ran this code from a separate excel before adding 2012-2014 GMC values as additional rows - if you need to re-run it add 'if year>2014 to reg commands to compare data from 2015-2023
reg Total_GMC seq
									* Female by age-band
/*									. reg F_3039_GMC Year_num
Source | SS df MS Number of obs = 13
									Source | SS df MS Number of obs = 9
Model | 124002483 1 124002483 Prob > F = 0.0000									#NAME?
Residual | 5357012.57 11 487001.143 R-squared = 0.9586									Model | 1655020.42 1 1655020.42 Prob > F = 0.0013
-------------+---------------------------------- Adj R-squared = 0.9548									Residual | 433605.139 7 61943.5913 R-squared = 0.7924
Total | 129359496 12 10779958 Root MSE = 697.85									-------------+---------------------------------- Adj R-squared = 0.7627
									Total | 2088625.56 8 261078.194 Root MSE = 248.88
------------------------------------------------------------------------------
Total_GMC | Coefficient Std. err. t P>|t| [95% conf. interval]									------------------------------------------------------------------------------
-------------+----------------------------------------------------------------									F_3039_GMC | Coefficient Std. err. t P>|t| [95% conf. interval]
seq | 825.4286 51.72843 15.96 0.000 711.5751 939.2821									-------------+----------------------------------------------------------------
_cons | 46716 410.5817 113.78 0.000 45812.32 47619.68									Year_num | 166.0833 32.13088 5.17 0.001 90.10588 242.0608
------------------------------------------------------------------------------									_cons | 9402.806 180.8105 52.00 0.000 8975.257 9830.355
*/									------------------------------------------------------------------------------
**GMC GP >2014**									. reg F_3039_NHS Year_num
reg Total_GMC seq if year>2014									Source | SS df MS Number of obs = 9
/*									#NAME?
Source | SS df MS Number of obs = 10									Model | 208152.6 1 208152.6 Prob > F = 0.1305
#NAME?									Residual | 496673.4 7 70953.3429 R-squared = 0.2953
Model | 80002197.8 1 80002197.8 Prob > F = 0.0000									-------------+---------------------------------- Adj R-squared = 0.1947
Residual | 1271266.65 8 158908.332 R-squared = 0.9844									Total | 704826 8 88103.25 Root MSE = 266.37
-------------+---------------------------------- Adj R-squared = 0.9824
Total | 81273464.5 9 9030384.94 Root MSE = 398.63									------------------------------------------------------------------------------
									F_3039_NHS | Coefficient Std. err. t P>|t| [95% conf. interval]
------------------------------------------------------------------------------									-------------+----------------------------------------------------------------
Total_GMC | Coefficient Std. err. t P>|t| [95% conf. interval]									Year_num | 58.9 34.38831 1.71 0.130 -22.41543 140.2154
-------------+----------------------------------------------------------------									_cons | 6443.5 193.5138 33.30 0.000 5985.913 6901.087
seq | 984.7455 43.88806 22.44 0.000 883.5394 1085.951									------------------------------------------------------------------------------
_cons | 45174.16 393.7715 114.72 0.000 44266.12 46082.2
------------------------------------------------------------------------------									. reg F_3039_NHS_FTE Year_num
*/
									Source | SS df MS Number of obs = 9
reg Patients_per_GMC seq if year>2014									#NAME?
/*									Model | 6.85531602 1 6.85531602 Prob > F = 0.9841
Source | SS df MS Number of obs = 10									Residual | 112253.125 7 16036.1607 R-squared = 0.0001
#NAME?									-------------+---------------------------------- Adj R-squared = -0.1428
Model | 5242.12594 1 5242.12594 Prob > F = 0.0000									Total | 112259.98 8 14032.4975 Root MSE = 126.63
Residual | 520.150501 8 65.0188127 R-squared = 0.9097
-------------+---------------------------------- Adj R-squared = 0.8984									------------------------------------------------------------------------------
Total | 5762.27644 9 640.252938 Root MSE = 8.0634									F_3039_NHS~E | Coefficient Std. err. t P>|t| [95% conf. interval]
									-------------+----------------------------------------------------------------
------------------------------------------------------------------------------									Year_num | -.3380167 16.34837 -0.02 0.984 -38.99578 38.31975
Patients_~MC | Coefficient Std. err. t P>|t| [95% conf. interval]									_cons | 4578.439 91.99744 49.77 0.000 4360.899 4795.978
-------------+----------------------------------------------------------------									------------------------------------------------------------------------------
seq | -7.971256 .8877538 -8.98 0.000 -10.01842 -5.924092
_cons | 1200.218 7.965086 150.68 0.000 1181.851 1218.586									. reg F_4049_GMC Year_num
------------------------------------------------------------------------------
*/									Source | SS df MS Number of obs = 9
									#NAME?
									Model | 13863388 1 13863388 Prob > F = 0.0000
**NHS GP HC >2014**									Residual | 121259.983 7 17322.8548 R-squared = 0.9913
									-------------+---------------------------------- Adj R-squared = 0.9901
reg Total_NHS_HC seq if year>2014									Total | 13984648 8 1748081 Root MSE = 131.62
/*									------------------------------------------------------------------------------
Source | SS df MS Number of obs = 10									F_4049_GMC | Coefficient Std. err. t P>|t| [95% conf. interval]
#NAME?									-------------+----------------------------------------------------------------
Model | 3533386.69 1 3533386.69 Prob > F = 0.0051									Year_num | 480.6833 16.99159 28.29 0.000 440.5046 520.8621
Residual | 1932447.41 8 241555.926 R-squared = 0.6464									_cons | 7584.583 95.61704 79.32 0.000 7358.485 7810.682
-------------+---------------------------------- Adj R-squared = 0.6023									------------------------------------------------------------------------------
Total | 5465834.1 9 607314.9 Root MSE = 491.48
									. reg F_4049_NHS Year_num
------------------------------------------------------------------------------
Total_NHS_HC | Coefficient Std. err. t P>|t| [95% conf. interval]									Source | SS df MS Number of obs = 9
-------------+----------------------------------------------------------------									#NAME?
seq | 206.9515 54.11054 3.82 0.005 82.17238 331.7306									Model | 3443052.15 1 3443052.15 Prob > F = 0.0000
_cons | 35122.61 485.4895 72.34 0.000 34003.07 36242.15									Residual | 70805.85 7 10115.1214 R-squared = 0.9798
------------------------------------------------------------------------------									-------------+---------------------------------- Adj R-squared = 0.9770
*/									Total | 3513858 8 439232.25 Root MSE = 100.57
									------------------------------------------------------------------------------
reg Patients_per_NHS_HC seq if year>2014									F_4049_NHS | Coefficient Std. err. t P>|t| [95% conf. interval]
/*									-------------+----------------------------------------------------------------
Source | SS df MS Number of obs = 10									Year_num | 239.55 12.98404 18.45 0.000 208.8476 270.2524
#NAME?									_cons | 5912.25 73.06529 80.92 0.000 5739.478 6085.022
Model | 7244.94186 1 7244.94186 Prob > F = 0.0061									------------------------------------------------------------------------------
Residual | 4237.20869 8 529.651086 R-squared = 0.6310
-------------+---------------------------------- Adj R-squared = 0.5848									. reg F_4049_NHS_FTE Year_num
Total | 11482.1505 9 1275.79451 Root MSE = 23.014
									Source | SS df MS Number of obs = 9
------------------------------------------------------------------------------									#NAME?
Patients_~HC | Coefficient Std. err. t P>|t| [95% conf. interval]									Model | 778670.124 1 778670.124 Prob > F = 0.0000
-------------+----------------------------------------------------------------									Residual | 8838.52429 7 1262.64633 R-squared = 0.9888
seq | 9.371098 2.533774 3.70 0.006 3.528204 15.21399									-------------+---------------------------------- Adj R-squared = 0.9872
_cons | 1562.433 22.73348 68.73 0.000 1510.01 1614.857									Total | 787508.648 8 98438.581 Root MSE = 35.534
------------------------------------------------------------------------------
*/									------------------------------------------------------------------------------
									F_4049_NHS~E | Coefficient Std. err. t P>|t| [95% conf. interval]
									-------------+----------------------------------------------------------------
									Year_num | 113.9203 4.587385 24.83 0.000 103.0729 124.7677
**NHS GP FTE >2014**									_cons | 4246.01 25.81466 164.48 0.000 4184.968 4307.052
									------------------------------------------------------------------------------
reg Total_NHS_FTE seq if year>2014
									. reg F_5059_GMC Year_num
/*
Source | SS df MS Number of obs = 10									Source | SS df MS Number of obs = 9
#NAME?									#NAME?
Model | 3257767.95 1 3257767.95 Prob > F = 0.0015									Model | 1666000.07 1 1666000.07 Prob > F = 0.0000
Residual | 1160178.64 8 145022.33 R-squared = 0.7374									Residual | 26308.8222 7 3758.40317 R-squared = 0.9845
-------------+---------------------------------- Adj R-squared = 0.7046									-------------+---------------------------------- Adj R-squared = 0.9822
Total | 4417946.59 9 490882.955 Root MSE = 380.82									Total | 1692308.89 8 211538.611 Root MSE = 61.306
------------------------------------------------------------------------------									------------------------------------------------------------------------------
Total_NHS_~E | Coefficient Std. err. t P>|t| [95% conf. interval]									F_5059_GMC | Coefficient Std. err. t P>|t| [95% conf. interval]
-------------+----------------------------------------------------------------									-------------+----------------------------------------------------------------
seq | -198.7161 41.92668 -4.74 0.001 -295.3992 -102.033									Year_num | 166.6333 7.914547 21.05 0.000 147.9184 185.3483
_cons | 29994.41 376.1737 79.74 0.000 29126.95 30861.87									_cons | 5781.722 44.53764 129.82 0.000 5676.407 5887.037
------------------------------------------------------------------------------									------------------------------------------------------------------------------
*/
									. reg F_5059_NHS Year_num
reg Patients_per_NHS_FTE seq if year>2014									Source | SS df MS Number of obs = 9
									#NAME?
/*									Model | 451533.75 1 451533.75 Prob > F = 0.0002
Source | SS df MS Number of obs = 10									Residual | 58798.4722 7 8399.78175 R-squared = 0.8848
#NAME?									-------------+---------------------------------- Adj R-squared = 0.8683
Model | 124466.73 1 124466.73 Prob > F = 0.0000									Total | 510332.222 8 63791.5278 Root MSE = 91.65
Residual | 6230.59005 8 778.823757 R-squared = 0.9523
-------------+---------------------------------- Adj R-squared = 0.9464									------------------------------------------------------------------------------
Total | 130697.32 9 14521.9245 Root MSE = 27.907									F_5059_NHS | Coefficient Std. err. t P>|t| [95% conf. interval]
									-------------+----------------------------------------------------------------
------------------------------------------------------------------------------									Year_num | 86.75 11.83201 7.33 0.000 58.77175 114.7282
Patients_p~E | Coefficient Std. err. t P>|t| [95% conf. interval]									_cons | 4346.806 66.58242 65.28 0.000 4189.363 4504.248
-------------+----------------------------------------------------------------									------------------------------------------------------------------------------
seq | 38.84183 3.072505 12.64 0.000 31.75662 45.92704
_cons | 1812.269 27.56707 65.74 0.000 1748.699 1875.839									. reg F_5059_NHS_FTE Year_num
------------------------------------------------------------------------------
*/									Source | SS df MS Number of obs = 9
									#NAME?
									Model | 79314.7287 1 79314.7287 Prob > F = 0.0043
									Residual | 32260.0744 7 4608.58206 R-squared = 0.7109
									-------------+---------------------------------- Adj R-squared = 0.6696
**Specialist register and consultants***									Total | 111574.803 8 13946.8504 Root MSE = 67.887
*GMC Specialist*									------------------------------------------------------------------------------
									F_5059_NHS~E | Coefficient Std. err. t P>|t| [95% conf. interval]
reg GMC_Specialists seq									-------------+----------------------------------------------------------------
									Year_num | 36.35811 8.764114 4.15 0.004 15.63427 57.08195
/*									_cons | 3246.937 49.31843 65.84 0.000 3130.317 3363.556
Source | SS df MS Number of obs = 13									------------------------------------------------------------------------------
#NAME?
Model | 620418466 1 620418466 Prob > F = 0.0000									. reg F_60plus_GMC Year_num
Residual | 3308729.21 11 300793.564 R-squared = 0.9947
-------------+---------------------------------- Adj R-squared = 0.9942									Source | SS df MS Number of obs = 9
Total | 623727196 12 51977266.3 Root MSE = 548.45									#NAME?
									Model | 860164.267 1 860164.267 Prob > F = 0.0000
------------------------------------------------------------------------------									Residual | 27036.6222 7 3862.3746 R-squared = 0.9695
GMC_Specia~s | Coefficient Std. err. t P>|t| [95% conf. interval]									-------------+---------------------------------- Adj R-squared = 0.9652
-------------+----------------------------------------------------------------									Total | 887200.889 8 110900.111 Root MSE = 62.148
seq | 1846.319 40.65356 45.42 0.000 1756.841 1935.797
_cons | 52110.62 322.6776 161.49 0.000 51400.41 52820.82									------------------------------------------------------------------------------
------------------------------------------------------------------------------									F_60plus_GMC | Coefficient Std. err. t P>|t| [95% conf. interval]
*/									-------------+----------------------------------------------------------------
									Year_num | 119.7333 8.023273 14.92 0.000 100.7613 138.7054
									_cons | 1298.222 45.14948 28.75 0.000 1191.461 1404.984
**GMC specialist > 2014									------------------------------------------------------------------------------
reg GMC_Specialists seq if year >2014									. reg F_60plus_NHS Year_num
/*
Source | SS df MS Number of obs = 10									Source | SS df MS Number of obs = 9
#NAME?									#NAME?
Model | 312998799 1 312998799 Prob > F = 0.0000									Model | 236379.267 1 236379.267 Prob > F = 0.0000
Residual | 1657284.8 8 207160.6 R-squared = 0.9947									Residual | 2955.62222 7 422.231746 R-squared = 0.9877
-------------+---------------------------------- Adj R-squared = 0.9941									-------------+---------------------------------- Adj R-squared = 0.9859
Total | 314656084 9 34961787.1 Root MSE = 455.15									Total | 239334.889 8 29916.8611 Root MSE = 20.548
------------------------------------------------------------------------------									------------------------------------------------------------------------------
GMC_Specia~s | Coefficient Std. err. t P>|t| [95% conf. interval]									F_60plus_NHS | Coefficient Std. err. t P>|t| [95% conf. interval]
-------------+----------------------------------------------------------------									-------------+----------------------------------------------------------------
seq | 1947.8 50.11025 38.87 0.000 1832.246 2063.354									Year_num | 62.76667 2.652771 23.66 0.000 56.49386 69.03947
_cons | 51122 449.5982 113.71 0.000 50085.22 52158.78									_cons | 700.0556 14.92798 46.90 0.000 664.7565 735.3546
------------------------------------------------------------------------------									------------------------------------------------------------------------------
*/
									. reg F_60plus_NHS_FTE Year_num
. reg Patients_per_GMC_Specialist seq if year >2014									Source | SS df MS Number of obs = 9
/*									#NAME?
Source | SS df MS Number of obs = 10									Model | 90921.467 1 90921.467 Prob > F = 0.0000
#NAME?									Residual | 2824.56871 7 403.509816 R-squared = 0.9699
Model | 20363.894 1 20363.894 Prob > F = 0.0000									-------------+---------------------------------- Adj R-squared = 0.9656
Residual | 116.344056 8 14.543007 R-squared = 0.9943									Total | 93746.0357 8 11718.2545 Root MSE = 20.088
-------------+---------------------------------- Adj R-squared = 0.9936
Total | 20480.238 9 2275.582 Root MSE = 3.8135									------------------------------------------------------------------------------
									F_60plus_N~E | Coefficient Std. err. t P>|t| [95% conf. interval]
------------------------------------------------------------------------------									-------------+----------------------------------------------------------------
Patients_~st | Coefficient Std. err. t P>|t| [95% conf. interval]									Year_num | 38.9276 2.593292 15.01 0.000 32.79544 45.05976
-------------+----------------------------------------------------------------									_cons | 513.8378 14.59327 35.21 0.000 479.3302 548.3454
seq | -15.71099 .4198558 -37.42 0.000 -16.67918 -14.7428									------------------------------------------------------------------------------
_cons | 1032.254 3.767021 274.02 0.000 1023.567 1040.941
------------------------------------------------------------------------------									. reg F_Under30_GMC Year_num
*/
									Source | SS df MS Number of obs = 9
									#NAME?
*NHS Consultant									Model | 114057.6 1 114057.6 Prob > F = 0.0000
									Residual | 2711.28889 7 387.326984 R-squared = 0.9768
reg NHS_Consultants seq									-------------+---------------------------------- Adj R-squared = 0.9735
									Total | 116768.889 8 14596.1111 Root MSE = 19.681
/*
									------------------------------------------------------------------------------
Source | SS df MS Number of obs = 13									F_Under30_~C | Coefficient Std. err. t P>|t| [95% conf. interval]
#NAME?									-------------+----------------------------------------------------------------
Model | 602427357 1 602427357 Prob > F = 0.0000									Year_num | -43.6 2.540758 -17.16 0.000 -49.60794 -37.59206
Residual | 3655945.19 11 332358.653 R-squared = 0.9940									_cons | 541.1111 14.29764 37.85 0.000 507.3026 574.9197
-------------+---------------------------------- Adj R-squared = 0.9934									------------------------------------------------------------------------------
Total | 606083302 12 50506941.8 Root MSE = 576.51
									. reg F_Under30_NHS Year_num
------------------------------------------------------------------------------
NHS_Consul~s | Coefficient Std. err. t P>|t| [95% conf. interval]									Source | SS df MS Number of obs = 9
-------------+----------------------------------------------------------------									#NAME?
seq | 1819.352 42.73343 42.57 0.000 1725.296 1913.407									Model | 30781.35 1 30781.35 Prob > F = 0.0020
_cons | 38467.69 339.1861 113.41 0.000 37721.15 39214.24									Residual | 9420.20556 7 1345.74365 R-squared = 0.7657
------------------------------------------------------------------------------									-------------+---------------------------------- Adj R-squared = 0.7322
*/									Total | 40201.5556 8 5025.19444 Root MSE = 36.684
reg NHS_Consultants_FTE seq									------------------------------------------------------------------------------
/*									F_Under30_~S | Coefficient Std. err. t P>|t| [95% conf. interval]
Source | SS df MS Number of obs = 13									-------------+----------------------------------------------------------------
#NAME?									Year_num | -22.65 4.735933 -4.78 0.002 -33.8487 -11.4513
Model | 468615086 1 468615086 Prob > F = 0.0000									_cons | 323.0278 26.65058 12.12 0.000 260.0092 386.0464
Residual | 1509582.92 11 137234.811 R-squared = 0.9968									------------------------------------------------------------------------------
-------------+---------------------------------- Adj R-squared = 0.9965
Total | 470124669 12 39177055.8 Root MSE = 370.45									. reg F_Under30_NHS_FTE Year_num
------------------------------------------------------------------------------									Source | SS df MS Number of obs = 9
NHS_Consul~E | Coefficient Std. err. t P>|t| [95% conf. interval]									#NAME?
-------------+----------------------------------------------------------------									Model | 16898.8699 1 16898.8699 Prob > F = 0.0068
seq | 1604.621 27.45974 58.44 0.000 1544.182 1665.059									Residual | 8252.45875 7 1178.92268 R-squared = 0.6719
_cons | 36784.27 217.9549 168.77 0.000 36304.55 37263.98									-------------+---------------------------------- Adj R-squared = 0.6250
------------------------------------------------------------------------------									Total | 25151.3286 8 3143.91608 Root MSE = 34.335
*/
									------------------------------------------------------------------------------
*NHS Consultant >2014									F_Under30_~E | Coefficient Std. err. t P>|t| [95% conf. interval]
									-------------+----------------------------------------------------------------
reg NHS_Consultants seq if year>2014									Year_num | -16.78237 4.432687 -3.79 0.007 -27.26401 -6.300728
/*									_cons | 244.1456 24.94412 9.79 0.000 185.1621 303.1291
Source | SS df MS Number of obs = 10									------------------------------------------------------------------------------
#NAME?
Model | 306949233 1 306949233 Prob > F = 0.0000									. reg F_Unknownage_GMC Year_num
Residual | 1441763.01 8 180220.376 R-squared = 0.9953
-------------+---------------------------------- Adj R-squared = 0.9947									Source | SS df MS Number of obs = 9
Total | 308390996 9 34265666.2 Root MSE = 424.52									-------------+---------------------------------- F(1, 7) = .
									Model | 0 1 0 Prob > F = .
------------------------------------------------------------------------------									Residual | 0 7 0 R-squared = .
NHS_Consul~s | Coefficient Std. err. t P>|t| [95% conf. interval]									-------------+---------------------------------- Adj R-squared = .
-------------+----------------------------------------------------------------									Total | 0 8 0 Root MSE = 0
seq | 1928.885 46.73852 41.27 0.000 1821.106 2036.664
_cons | 37413.28 419.3464 89.22 0.000 36446.26 38380.29									------------------------------------------------------------------------------
------------------------------------------------------------------------------									F_Unknowna~C | Coefficient Std. err. t P>|t| [95% conf. interval]
*/									-------------+----------------------------------------------------------------
									Year_num | 0 (omitted)
reg NHS_Consultants_FTE seq if year >2014									_cons | 0 (omitted)
									------------------------------------------------------------------------------
/* Source | SS df MS Number of obs = 10
#NAME?									. reg F_Unknownage_NHS Year_num
Model | 231083994 1 231083994 Prob > F = 0.0000
Residual | 631124.752 8 78890.5939 R-squared = 0.9973									Source | SS df MS Number of obs = 9
-------------+---------------------------------- Adj R-squared = 0.9969									#NAME?
Total | 231715118 9 25746124.3 Root MSE = 280.87									Model | 2496.15 1 2496.15 Prob > F = 0.1704
									Residual | 7485.40556 7 1069.34365 R-squared = 0.2501
------------------------------------------------------------------------------									-------------+---------------------------------- Adj R-squared = 0.1429
NHS_Consul~E | Coefficient Std. err. t P>|t| [95% conf. interval]									Total | 9981.55556 8 1247.69444 Root MSE = 32.701
-------------+----------------------------------------------------------------
seq | 1673.624 30.92329 54.12 0.000 1602.315 1744.933									------------------------------------------------------------------------------
_cons | 36119.79 277.4493 130.19 0.000 35479.99 36759.59									F_Unknowna~S | Coefficient Std. err. t P>|t| [95% conf. interval]
------------------------------------------------------------------------------									-------------+----------------------------------------------------------------
*/									Year_num | -6.45 4.221658 -1.53 0.170 -16.43263 3.532634
									_cons | 144.0278 23.7566 6.06 0.001 87.85236 200.2032
									------------------------------------------------------------------------------
*Pts per NHS consultant HC and FTE> 2014
reg Patients_per_NHS_Consulstant seq if year>2014									. reg F_Unknownage_NHS_FTE Year_num
/*
Source | SS df MS Number of obs = 10									Source | SS df MS Number of obs = 9
#NAME?									#NAME?
Model | 63821.6666 1 63821.6666 Prob > F = 0.0000									Model | 1804.06478 1 1804.06478 Prob > F = 0.0807
Residual | 103.204231 8 12.9005288 R-squared = 0.9984									Residual | 3033.64191 7 433.377415 R-squared = 0.3729
-------------+---------------------------------- Adj R-squared = 0.9982									-------------+---------------------------------- Adj R-squared = 0.2833
Total | 63924.8708 9 7102.76342 Root MSE = 3.5917									Total | 4837.70668 8 604.713336 Root MSE = 20.818
------------------------------------------------------------------------------									------------------------------------------------------------------------------
Patients_~nt | Coefficient Std. err. t P>|t| [95% conf. interval]									F_Unknowna~E | Coefficient Std. err. t P>|t| [95% conf. interval]
-------------+----------------------------------------------------------------									-------------+----------------------------------------------------------------
seq | -27.81359 .3954365 -70.34 0.000 -28.72547 -26.90171									Year_num | -5.483406 2.687556 -2.04 0.081 -11.83847 .8716535
_cons | 1370.293 3.547927 386.22 0.000 1362.112 1378.475									_cons | 95.62808 15.12372 6.32 0.000 59.86616 131.39
------------------------------------------------------------------------------									------------------------------------------------------------------------------
*/
reg Patients_per_NHS_Consulstant_FTE seq if year>2014									*Male by age-band
/*									. reg M_3039_GMC Year_num
Source | SS df MS Number of obs = 10									Source | SS df MS Number of obs = 9
#NAME?									#NAME?
Model | 58450.7768 1 58450.7768 Prob > F = 0.0000									Model | 397069.35 1 397069.35 Prob > F = 0.0175
Residual | 160.554798 8 20.0693497 R-squared = 0.9973									Residual | 290926.65 7 41560.95 R-squared = 0.5771
-------------+---------------------------------- Adj R-squared = 0.9969									-------------+---------------------------------- Adj R-squared = 0.5167
Total | 58611.3316 9 6512.37018 Root MSE = 4.4799									Total | 687996 8 85999.5 Root MSE = 203.87
------------------------------------------------------------------------------									------------------------------------------------------------------------------
Patien~t_FTE | Coefficient Std. err. t P>|t| [95% conf. interval]									M_3039_GMC | Coefficient Std. err. t P>|t| [95% conf. interval]
-------------+----------------------------------------------------------------									-------------+----------------------------------------------------------------
seq | -26.61756 .4932189 -53.97 0.000 -27.75492 -25.48019									Year_num | 81.35 26.31886 3.09 0.018 19.11578 143.5842
_cons | 1436.63 4.425248 324.64 0.000 1426.425 1446.835									_cons | 5204.583 148.1045 35.14 0.000 4854.372 5554.795
------------------------------------------------------------------------------									------------------------------------------------------------------------------
*/									. reg M_3039_NHS Year_num
									Source | SS df MS Number of obs = 9
									#NAME?
**GENDER***									Model | 22932.15 1 22932.15 Prob > F = 0.0806
									Residual | 38548.7389 7 5506.9627 R-squared = 0.3730
reg GMC_Female_HC seq									-------------+---------------------------------- Adj R-squared = 0.2834
/*									Total | 61480.8889 8 7685.11111 Root MSE = 74.209
Source | SS df MS Number of obs = 13									------------------------------------------------------------------------------
#NAME?									M_3039_NHS | Coefficient Std. err. t P>|t| [95% conf. interval]
Model | 137858479 1 137858479 Prob > F = 0.0000									-------------+----------------------------------------------------------------
Residual | 283151.181 11 25741.0165 R-squared = 0.9980									Year_num | -19.55 9.580329 -2.04 0.081 -42.20388 3.103879
-------------+---------------------------------- Adj R-squared = 0.9978									_cons | 3671.861 53.91153 68.11 0.000 3544.381 3799.342
Total | 138141630 12 11511802.5 Root MSE = 160.44									------------------------------------------------------------------------------
------------------------------------------------------------------------------									. reg M_3039_NHS_FTE Year_num
GMC_Female~C | Coefficient Std. err. t P>|t| [95% conf. interval]
-------------+----------------------------------------------------------------									Source | SS df MS Number of obs = 9
seq | 870.3242 11.89261 73.18 0.000 844.1487 896.4996									#NAME?
_cons | 22131.96 94.39466 234.46 0.000 21924.2 22339.72									Model | 403452.349 1 403452.349 Prob > F = 0.0002
------------------------------------------------------------------------------									Residual | 53801.3206 7 7685.90294 R-squared = 0.8823
*/									-------------+---------------------------------- Adj R-squared = 0.8655
									Total | 457253.67 8 57156.7087 Root MSE = 87.669
reg GMC_Female_HC seq if year>2014									------------------------------------------------------------------------------
/*									M_3039_NHS~E | Coefficient Std. err. t P>|t| [95% conf. interval]
									-------------+----------------------------------------------------------------
Source | SS df MS Number of obs = 10									Year_num | -82.00126 11.31806 -7.25 0.000 -108.7642 -55.23831
#NAME?									_cons | 3348.813 63.69026 52.58 0.000 3198.209 3499.416
Model | 65690456.8 1 65690456.8 Prob > F = 0.0000									------------------------------------------------------------------------------
Residual | 181085.164 8 22635.6455 R-squared = 0.9973
-------------+---------------------------------- Adj R-squared = 0.9969									. reg M_4049_GMC Year_num
Total | 65871542 9 7319060.22 Root MSE = 150.45
									Source | SS df MS Number of obs = 9
------------------------------------------------------------------------------									#NAME?
GMC_Female~C | Coefficient Std. err. t P>|t| [95% conf. interval]									Model | 892064.267 1 892064.267 Prob > F = 0.0000
-------------+----------------------------------------------------------------									Residual | 36649.9556 7 5235.70794 R-squared = 0.9605
seq | 892.3273 16.56416 53.87 0.000 854.1302 930.5243									-------------+---------------------------------- Adj R-squared = 0.9549
_cons | 21921.22 148.6166 147.50 0.000 21578.51 22263.93									Total | 928714.222 8 116089.278 Root MSE = 72.358
------------------------------------------------------------------------------
*/									------------------------------------------------------------------------------
									M_4049_GMC | Coefficient Std. err. t P>|t| [95% conf. interval]
									-------------+----------------------------------------------------------------
reg NHS_Female_HC seq if year>2014									Year_num | 121.9333 9.341402 13.05 0.000 99.84443 144.0222
/*									_cons | 6390.889 52.56701 121.58 0.000 6266.588 6515.19
									------------------------------------------------------------------------------
Source | SS df MS Number of obs = 10
#NAME?									. reg M_4049_NHS_FTE Year_num
Model | 15806113 1 15806113 Prob > F = 0.0000
Residual | 1005738.62 8 125717.327 R-squared = 0.9402									Source | SS df MS Number of obs = 9
-------------+---------------------------------- Adj R-squared = 0.9327									#NAME?
Total | 16811851.6 9 1867983.51 Root MSE = 354.57									Model | 58573.9417 1 58573.9417 Prob > F = 0.0277
									Residual | 53417.5291 7 7631.07559 R-squared = 0.5230
------------------------------------------------------------------------------									-------------+---------------------------------- Adj R-squared = 0.4549
NHS_Female~C | Coefficient Std. err. t P>|t| [95% conf. interval]									Total | 111991.471 8 13998.9339 Root MSE = 87.356
-------------+----------------------------------------------------------------
seq | 437.7091 39.03648 11.21 0.000 347.6908 527.7274									------------------------------------------------------------------------------
_cons | 16485.67 350.2423 47.07 0.000 15678.01 17293.33									M_4049_NHS~E | Coefficient Std. err. t P>|t| [95% conf. interval]
------------------------------------------------------------------------------									-------------+----------------------------------------------------------------
*/									Year_num | -31.24472 11.27761 -2.77 0.028 -57.91204 -4.577396
									_cons | 4590.98 63.46268 72.34 0.000 4440.915 4741.046
reg NHS_Female_FTE seq if year>2014									------------------------------------------------------------------------------
/*
									. reg M_4049_NHS Year_num
Source | SS df MS Number of obs = 10
#NAME?									Source | SS df MS Number of obs = 9
Model | 2618924.32 1 2618924.32 Prob > F = 0.0000									#NAME?
Residual | 201851.399 8 25231.4248 R-squared = 0.9284									Model | 45540.15 1 45540.15 Prob > F = 0.0943
-------------+---------------------------------- Adj R-squared = 0.9195									Residual | 85193.85 7 12170.55 R-squared = 0.3483
Total | 2820775.72 9 313419.525 Root MSE = 158.84									-------------+---------------------------------- Adj R-squared = 0.2552
									Total | 130734 8 16341.75 Root MSE = 110.32
------------------------------------------------------------------------------
NHS_Female~E | Coefficient Std. err. t P>|t| [95% conf. interval]									------------------------------------------------------------------------------
-------------+----------------------------------------------------------------									M_4049_NHS | Coefficient Std. err. t P>|t| [95% conf. interval]
seq | 178.17 17.48815 10.19 0.000 137.8422 218.4977									-------------+----------------------------------------------------------------
_cons | 12348.16 156.9068 78.70 0.000 11986.33 12709.98									Year_num | 27.55 14.24228 1.93 0.094 -6.127637 61.22764
------------------------------------------------------------------------------									_cons | 4787.25 80.14578 59.73 0.000 4597.735 4976.765
*/									------------------------------------------------------------------------------
									. reg M_4049_NHS_FTE Year_num
*Male
									Source | SS df MS Number of obs = 9
reg GMC_Male_HC seq									#NAME?
/*									Model | 58573.9417 1 58573.9417 Prob > F = 0.0277
									Residual | 53417.5291 7 7631.07559 R-squared = 0.5230
Source | SS df MS Number of obs = 13									-------------+---------------------------------- Adj R-squared = 0.4549
#NAME?									Total | 111991.471 8 13998.9339 Root MSE = 87.356
Model | 366841.984 1 366841.984 Prob > F = 0.3380
Residual | 4021304.32 11 365573.12 R-squared = 0.0836									------------------------------------------------------------------------------
-------------+---------------------------------- Adj R-squared = 0.0003									M_4049_NHS~E | Coefficient Std. err. t P>|t| [95% conf. interval]
Total | 4388146.31 12 365678.859 Root MSE = 604.63									-------------+----------------------------------------------------------------
									Year_num | -31.24472 11.27761 -2.77 0.028 -57.91204 -4.577396
------------------------------------------------------------------------------									_cons | 4590.98 63.46268 72.34 0.000 4440.915 4741.046
GMC_Male_HC | Coefficient Std. err. t P>|t| [95% conf. interval]									------------------------------------------------------------------------------
-------------+----------------------------------------------------------------
seq | -44.8956 44.81789 -1.00 0.338 -143.5391 53.74791									. reg M_5059_GMC Year_num
_cons | 24584.04 355.731 69.11 0.000 23801.08 25367
------------------------------------------------------------------------------									Source | SS df MS Number of obs = 9
*/									#NAME?
									Model | 2302216.82 1 2302216.82 Prob > F = 0.0000
reg GMC_Male_HC seq if year>2014									Residual | 115558.739 7 16508.3913 R-squared = 0.9522
/*									-------------+---------------------------------- Adj R-squared = 0.9454
									Total | 2417775.56 8 302221.944 Root MSE = 128.48
Source | SS df MS Number of obs = 10
#NAME?									------------------------------------------------------------------------------
Model | 704642.427 1 704642.427 Prob > F = 0.0501									M_5059_GMC | Coefficient Std. err. t P>|t| [95% conf. interval]
Residual | 1061368.07 8 132671.009 R-squared = 0.3990									-------------+----------------------------------------------------------------
-------------+---------------------------------- Adj R-squared = 0.3239									Year_num | -195.8833 16.58734 -11.81 0.000 -235.1062 -156.6605
Total | 1766010.5 9 196223.389 Root MSE = 364.24									_cons | 7705.639 93.34218 82.55 0.000 7484.92 7926.358
									------------------------------------------------------------------------------
------------------------------------------------------------------------------
GMC_Male_HC | Coefficient Std. err. t P>|t| [95% conf. interval]									. reg M_5059_NHS Year_num
-------------+----------------------------------------------------------------
seq | 92.41818 40.10154 2.30 0.050 -.0561333 184.8925									Source | SS df MS Number of obs = 9
_cons | 23252.95 359.7982 64.63 0.000 22423.25 24082.64									#NAME?
------------------------------------------------------------------------------									Model | 2143260 1 2143260 Prob > F = 0.0000
*/									Residual | 57718.2222 7 8245.46032 R-squared = 0.9738
									-------------+---------------------------------- Adj R-squared = 0.9700
									Total | 2200978.22 8 275122.278 Root MSE = 90.805
reg NHS_Male_HC seq if year>2014
/*									------------------------------------------------------------------------------
									M_5059_NHS | Coefficient Std. err. t P>|t| [95% conf. interval]
Source | SS df MS Number of obs = 10									-------------+----------------------------------------------------------------
#NAME?									Year_num | -189 11.72281 -16.12 0.000 -216.72 -161.28
Model | 1503292.51 1 1503292.51 Prob > F = 0.0019									_cons | 5951.444 65.96795 90.22 0.000 5795.455 6107.434
Residual | 579997.588 8 72499.6985 R-squared = 0.7216									------------------------------------------------------------------------------
-------------+---------------------------------- Adj R-squared = 0.6868
Total | 2083290.1 9 231476.678 Root MSE = 269.26									. reg M_5059_NHS_FTE Year_num
------------------------------------------------------------------------------									Source | SS df MS Number of obs = 9
NHS_Male_HC | Coefficient Std. err. t P>|t| [95% conf. interval]									#NAME?
-------------+----------------------------------------------------------------									Model | 2623552.54 1 2623552.54 Prob > F = 0.0000
seq | -134.9879 29.64429 -4.55 0.002 -203.3477 -66.62801									Residual | 82880.2496 7 11840.0357 R-squared = 0.9694
_cons | 17288.7 265.9739 65.00 0.000 16675.36 17902.03									-------------+---------------------------------- Adj R-squared = 0.9650
------------------------------------------------------------------------------									Total | 2706432.79 8 338304.098 Root MSE = 108.81
*/
									------------------------------------------------------------------------------
reg NHS_Male_FTE seq if year>2014									M_5059_NHS~E | Coefficient Std. err. t P>|t| [95% conf. interval]
/*									-------------+----------------------------------------------------------------
									Year_num | -209.1073 14.04756 -14.89 0.000 -242.3245 -175.8901
Source | SS df MS Number of obs = 10									_cons | 5650.796 79.05003 71.48 0.000 5463.872 5837.72
#NAME?									------------------------------------------------------------------------------
Model | 6578836.63 1 6578836.63 Prob > F = 0.0000
Residual | 565400.659 8 70675.0824 R-squared = 0.9209									. reg M_60plus_GMC Year_num
-------------+---------------------------------- Adj R-squared = 0.9110
Total | 7144237.29 9 793804.143 Root MSE = 265.85									Source | SS df MS Number of obs = 9
									#NAME?
------------------------------------------------------------------------------									Model | 191196.15 1 191196.15 Prob > F = 0.0028
NHS_Male_FTE | Coefficient Std. err. t P>|t| [95% conf. interval]									Residual | 66511.4056 7 9501.62937 R-squared = 0.7419
-------------+----------------------------------------------------------------									-------------+---------------------------------- Adj R-squared = 0.7050
seq | -282.3889 29.26889 -9.65 0.000 -349.883 -214.8947									Total | 257707.556 8 32213.4444 Root MSE = 97.476
_cons | 16395.46 262.6057 62.43 0.000 15789.89 17001.03
------------------------------------------------------------------------------									------------------------------------------------------------------------------
*/									M_60plus_GMC | Coefficient Std. err. t P>|t| [95% conf. interval]
									-------------+----------------------------------------------------------------
									Year_num | 56.45 12.58414 4.49 0.003 26.69325 86.20675
reg NHS_other_unknown_gender_HC seq if year>2014									_cons | 4144.972 70.81489 58.53 0.000 3977.522 4312.423
/*									------------------------------------------------------------------------------
Source | SS df MS Number of obs = 10
#NAME?									. reg M_60plus_NHS Year_num
Model | 770626.694 1 770626.694 Prob > F = 0.0182
Residual | 704983.406 8 88122.9258 R-squared = 0.5222									Source | SS df MS Number of obs = 9
-------------+---------------------------------- Adj R-squared = 0.4625									#NAME?
Total | 1475610.1 9 163956.678 Root MSE = 296.86									Model | 37200.6 1 37200.6 Prob > F = 0.0247
									Residual | 32039.6222 7 4577.08889 R-squared = 0.5373
------------------------------------------------------------------------------									-------------+---------------------------------- Adj R-squared = 0.4712
NHS_other_~C | Coefficient Std. err. t P>|t| [95% conf. interval]									Total | 69240.2222 8 8655.02778 Root MSE = 67.654
-------------+----------------------------------------------------------------
seq | -96.64848 32.68267 -2.96 0.018 -172.0148 -21.28212									------------------------------------------------------------------------------
_cons | 1375.212 293.2347 4.69 0.002 699.0116 2051.413									M_60plus_NHS | Coefficient Std. err. t P>|t| [95% conf. interval]
------------------------------------------------------------------------------									-------------+----------------------------------------------------------------
*/									Year_num | 24.9 8.734118 2.85 0.025 4.247093 45.55291
									_cons | 2315.944 49.14963 47.12 0.000 2199.724 2432.165
reg NHS_other_unknown_gender_FTE seq if year>2014									------------------------------------------------------------------------------
/*
									. reg M_60plus_NHS_FTE Year_num
Source | SS df MS Number of obs = 10
#NAME?									Source | SS df MS Number of obs = 9
Model | 737611.165 1 737611.165 Prob > F = 0.0123									#NAME?
Residual | 570377.264 8 71297.158 R-squared = 0.5639									Model | 18612.3029 1 18612.3029 Prob > F = 0.0777
-------------+---------------------------------- Adj R-squared = 0.5094									Residual | 30543.0485 7 4363.29264 R-squared = 0.3786
Total | 1307988.43 9 145332.048 Root MSE = 267.02									-------------+---------------------------------- Adj R-squared = 0.2899
									Total | 49155.3514 8 6144.41893 Root MSE = 66.055
------------------------------------------------------------------------------
NHS_other_~E | Coefficient Std. err. t P>|t| [95% conf. interval]									------------------------------------------------------------------------------
-------------+----------------------------------------------------------------									M_60plus_N~E | Coefficient Std. err. t P>|t| [95% conf. interval]
seq | -94.55549 29.39741 -3.22 0.012 -162.3461 -26.76493									-------------+----------------------------------------------------------------
_cons | 1251.17 263.7589 4.74 0.001 642.9409 1859.399									Year_num | 17.61264 8.527693 2.07 0.078 -2.55215 37.77743
------------------------------------------------------------------------------									_cons | 1864.865 47.98801 38.86 0.000 1751.391 1978.339
*/									------------------------------------------------------------------------------
									. reg M_Under30_GMC Year_num
*AGE*
									Source | SS df MS Number of obs = 9
reg GMC_Under_30 seq									#NAME?
/*									Model | 15974.0167 1 15974.0167 Prob > F = 0.0000
Source | SS df MS Number of obs = 12									Residual | 892.872222 7 127.553175 R-squared = 0.9471
#NAME?									-------------+---------------------------------- Adj R-squared = 0.9395
Model | 315887 1 315887 Prob > F = 0.0000									Total | 16866.8889 8 2108.36111 Root MSE = 11.294
Residual | 30405.6667 10 3040.56667 R-squared = 0.9122
-------------+---------------------------------- Adj R-squared = 0.9034									------------------------------------------------------------------------------
Total | 346292.667 11 31481.1515 Root MSE = 55.141									M_Under30_~C | Coefficient Std. err. t P>|t| [95% conf. interval]
									-------------+----------------------------------------------------------------
------------------------------------------------------------------------------									Year_num | -16.31667 1.458042 -11.19 0.000 -19.76439 -12.86895
GMC_Under_30 | Coefficient Std. err. t P>|t| [95% conf. interval]									_cons | 248.6944 8.20486 30.31 0.000 229.293 268.0959
-------------+----------------------------------------------------------------									------------------------------------------------------------------------------
seq | -47 4.61115 -10.19 0.000 -57.27428 -36.72572
_cons | 854.1667 33.93714 25.17 0.000 778.55 929.7833									. reg M_Under30_NHS Year_num
------------------------------------------------------------------------------
*/									Source | SS df MS Number of obs = 9
									#NAME?
reg GMC_Under_30 seq if year>2014									Model | 7981.06667 1 7981.06667 Prob > F = 0.0002
/*									Residual | 1150.48889 7 164.355556 R-squared = 0.8740
Source | SS df MS Number of obs = 9									-------------+---------------------------------- Adj R-squared = 0.8560
#NAME?									Total | 9131.55556 8 1141.44444 Root MSE = 12.82
Model | 215400.417 1 215400.417 Prob > F = 0.0000
Residual | 5075.13889 7 725.019841 R-squared = 0.9770									------------------------------------------------------------------------------
-------------+---------------------------------- Adj R-squared = 0.9737									M_Under30_~S | Coefficient Std. err. t P>|t| [95% conf. interval]
Total | 220475.556 8 27559.4444 Root MSE = 26.926									-------------+----------------------------------------------------------------
									Year_num | -11.53333 1.655071 -6.97 0.000 -15.44695 -7.619713
------------------------------------------------------------------------------									_cons | 163.8889 9.313603 17.60 0.000 141.8657 185.9121
GMC_Under_30 | Coefficient Std. err. t P>|t| [95% conf. interval]									------------------------------------------------------------------------------
-------------+----------------------------------------------------------------
seq | -59.91667 3.476157 -17.24 0.000 -68.13647 -51.69686									. reg M_Under30_NHS_FTE Year_num
_cons | 969.5556 29.22178 33.18 0.000 900.457 1038.654
------------------------------------------------------------------------------									Source | SS df MS Number of obs = 9
*/									#NAME?
									Model | 4047.77543 1 4047.77543 Prob > F = 0.0033
reg NHS_Under_30 seq if year>2014									Residual | 1489.72129 7 212.817327 R-squared = 0.7310
/*									-------------+---------------------------------- Adj R-squared = 0.6925
									Total | 5537.49672 8 692.187089 Root MSE = 14.588
Source | SS df MS Number of obs = 9
#NAME?									------------------------------------------------------------------------------
Model | 53760.2667 1 53760.2667 Prob > F = 0.0019									M_Under30_~E | Coefficient Std. err. t P>|t| [95% conf. interval]
Residual | 16189.9556 7 2312.85079 R-squared = 0.7686									-------------+----------------------------------------------------------------
-------------+---------------------------------- Adj R-squared = 0.7355									Year_num | -8.213582 1.883336 -4.36 0.003 -12.66696 -3.760199
Total | 69950.2222 8 8743.77778 Root MSE = 48.092									_cons | 126.39 10.59813 11.93 0.000 101.3294 151.4506
									------------------------------------------------------------------------------
------------------------------------------------------------------------------
NHS_Under_30 | Coefficient Std. err. t P>|t| [95% conf. interval]									. reg M_Unknownage_GMC Year_num
-------------+----------------------------------------------------------------
seq | -29.93333 6.208664 -4.82 0.002 -44.61449 -15.25218									Source | SS df MS Number of obs = 9
_cons | 571.0222 52.19219 10.94 0.000 447.6073 694.4371									-------------+---------------------------------- F(1, 7) = .
------------------------------------------------------------------------------									Model | 0 1 0 Prob > F = .
*/									Residual | 0 7 0 R-squared = .
									-------------+---------------------------------- Adj R-squared = .
reg NHS_Under_30_FTE seq if year>2014									Total | 0 8 0 Root MSE = 0
/*
Source | SS df MS Number of obs = 9									------------------------------------------------------------------------------
#NAME?									M_Unknowna~C | Coefficient Std. err. t P>|t| [95% conf. interval]
Model | 37951.35 1 37951.35 Prob > F = 0.0045									-------------+----------------------------------------------------------------
Residual | 15682.8722 7 2240.41032 R-squared = 0.7076									Year_num | 0 (omitted)
-------------+---------------------------------- Adj R-squared = 0.6658									_cons | 0 (omitted)
Total | 53634.2222 8 6704.27778 Root MSE = 47.333									------------------------------------------------------------------------------
------------------------------------------------------------------------------									. reg M_Unknownage_NHS Year_num
NHS_Under_~E | Coefficient Std. err. t P>|t| [95% conf. interval]
-------------+----------------------------------------------------------------									Source | SS df MS Number of obs = 9
seq | -25.15 6.110661 -4.12 0.004 -39.59942 -10.70058									#NAME?
_cons | 447.6444 51.36833 8.71 0.000 326.1776 569.1112									Model | 7041.66667 1 7041.66667 Prob > F = 0.0076
------------------------------------------------------------------------------									Residual | 3590.33333 7 512.904762 R-squared = 0.6623
*/									-------------+---------------------------------- Adj R-squared = 0.6141
									Total | 10632 8 1329 Root MSE = 22.647
*30-39
reg GMC_30_39_age seq									------------------------------------------------------------------------------
/*									M_Unknowna~S | Coefficient Std. err. t P>|t| [95% conf. interval]
Source | SS df MS Number of obs = 12									-------------+----------------------------------------------------------------
#NAME?									Year_num | -10.83333 2.923767 -3.71 0.008 -17.74694 -3.919723
Model | 11524721.8 1 11524721.8 Prob > F = 0.0000									_cons | 158.8333 16.45296 9.65 0.000 119.9283 197.7384
Residual | 213959.21 10 21395.921 R-squared = 0.9818									------------------------------------------------------------------------------
-------------+---------------------------------- Adj R-squared = 0.9800
Total | 11738681 11 1067152.82 Root MSE = 146.27									. reg M_Unknownage_NHS_FTE Year_num
------------------------------------------------------------------------------									Source | SS df MS Number of obs = 9
GMC_30_39_~e | Coefficient Std. err. t P>|t| [95% conf. interval]									#NAME?
-------------+----------------------------------------------------------------									Model | 4791.59438 1 4791.59438 Prob > F = 0.0031
seq | 283.8881 12.232 23.21 0.000 256.6335 311.1427									Residual | 1718.9767 7 245.568099 R-squared = 0.7360
_cons | 13536.23 90.02508 150.36 0.000 13335.64 13736.82									-------------+---------------------------------- Adj R-squared = 0.6983
------------------------------------------------------------------------------									Total | 6510.57107 8 813.821384 Root MSE = 15.671
*/
									------------------------------------------------------------------------------
reg GMC_30_39_age seq if year >2014									M_Unknowna~E | Coefficient Std. err. t P>|t| [95% conf. interval]
/*									-------------+----------------------------------------------------------------
									Year_num | -8.936437 2.023067 -4.42 0.003 -13.72023 -4.152643
Source | SS df MS Number of obs = 9									_cons | 116.2482 11.38444 10.21 0.000 89.32831 143.1681
#NAME?									------------------------------------------------------------------------------
Model | 3673395.27 1 3673395.27 Prob > F = 0.0000
Residual | 68496.9556 7 9785.27937 R-squared = 0.9817									.
-------------+---------------------------------- Adj R-squared = 0.9791									* Ran this after including the GMC yearr 2012-2014 - to have regression for GMC from 2012
Total | 3741892.22 8 467736.528 Root MSE = 98.921
									*Female GMC by age-band from 2012
------------------------------------------------------------------------------									. reg F_4049_GMC Year_num
GMC_30_39_~e | Coefficient Std. err. t P>|t| [95% conf. interval]
-------------+----------------------------------------------------------------									Source | SS df MS Number of obs = 12
seq | 247.4333 12.77059 19.38 0.000 217.2357 277.631									#NAME?
_cons | 13865.09 107.354 129.15 0.000 13611.24 14118.94									Model | 23573172 1 23573172 Prob > F = 0.0000
------------------------------------------------------------------------------									Residual | 744688.639 10 74468.8639 R-squared = 0.9694
*/									-------------+---------------------------------- Adj R-squared = 0.9663
									Total | 24317860.7 11 2210714.61 Root MSE = 272.89
reg NHS_30_39_age seq if year >2014
/*									------------------------------------------------------------------------------
Source | SS df MS Number of obs = 9									F_4049_GMC | Coefficient Std. err. t P>|t| [95% conf. interval]
#NAME?									-------------+----------------------------------------------------------------
Model | 139490.817 1 139490.817 Prob > F = 0.1994									Year_num | 406.014 22.82019 17.79 0.000 355.1674 456.8605
Residual | 486257.183 7 69465.3119 R-squared = 0.2229									_cons | 6815.242 167.9521 40.58 0.000 6441.022 7189.463
-------------+---------------------------------- Adj R-squared = 0.1119									------------------------------------------------------------------------------
Total | 625748 8 78218.5 Root MSE = 263.56
									. reg F_3039_GMC Year_num
------------------------------------------------------------------------------
NHS_30_39_~e | Coefficient Std. err. t P>|t| [95% conf. interval]									Source | SS df MS Number of obs = 12
-------------+----------------------------------------------------------------									#NAME?
seq | 48.21667 34.0258 1.42 0.199 -32.24157 128.6749									Model | 7629699.03 1 7629699.03 Prob > F = 0.0000
_cons | 9978.6 286.0327 34.89 0.000 9302.24 10654.96									Residual | 870128.639 10 87012.8639 R-squared = 0.8976
------------------------------------------------------------------------------									-------------+---------------------------------- Adj R-squared = 0.8874
*/									Total | 8499827.67 11 772711.606 Root MSE = 294.98
reg NHS_30_39_age_FTE seq if year >2014									------------------------------------------------------------------------------
/*									F_3039_GMC | Coefficient Std. err. t P>|t| [95% conf. interval]
Source | SS df MS Number of obs = 9									-------------+----------------------------------------------------------------
#NAME?									Year_num | 230.986 24.66742 9.36 0.000 176.0236 285.9484
Model | 413838.15 1 413838.15 Prob > F = 0.0002									_cons | 8315.758 181.5473 45.80 0.000 7911.245 8720.27
Residual | 60194.0722 7 8599.15317 R-squared = 0.8730									------------------------------------------------------------------------------
-------------+---------------------------------- Adj R-squared = 0.8549
Total | 474032.222 8 59254.0278 Root MSE = 92.732									. reg F_4049_GMC Year_num
------------------------------------------------------------------------------									Source | SS df MS Number of obs = 12
NHS_30_39_~E | Coefficient Std. err. t P>|t| [95% conf. interval]									#NAME?
-------------+----------------------------------------------------------------									Model | 23573172 1 23573172 Prob > F = 0.0000
seq | -83.05 11.9716 -6.94 0.000 -111.3583 -54.74166									Residual | 744688.639 10 74468.8639 R-squared = 0.9694
_cons | 8191.844 100.6374 81.40 0.000 7953.875 8429.814									-------------+---------------------------------- Adj R-squared = 0.9663
------------------------------------------------------------------------------									Total | 24317860.7 11 2210714.61 Root MSE = 272.89
*/
									------------------------------------------------------------------------------
*40-49									F_4049_GMC | Coefficient Std. err. t P>|t| [95% conf. interval]
reg GMC_40_49_age seq									-------------+----------------------------------------------------------------
/*									Year_num | 406.014 22.82019 17.79 0.000 355.1674 456.8605
									_cons | 6815.242 167.9521 40.58 0.000 6441.022 7189.463
Source | SS df MS Number of obs = 12									------------------------------------------------------------------------------
#NAME?
Model | 34932230.8 1 34932230.8 Prob > F = 0.0000									. reg F_5059_GMC Year_num
Residual | 1498798.1 10 149879.81 R-squared = 0.9589
-------------+---------------------------------- Adj R-squared = 0.9547									Source | SS df MS Number of obs = 12
Total | 36431028.9 11 3311911.72 Root MSE = 387.14									#NAME?
									Model | 4640042.52 1 4640042.52 Prob > F = 0.0000
------------------------------------------------------------------------------									Residual | 50819.4755 10 5081.94755 R-squared = 0.9892
GMC_40_49_~e | Coefficient Std. err. t P>|t| [95% conf. interval]									-------------+---------------------------------- Adj R-squared = 0.9881
-------------+----------------------------------------------------------------									Total | 4690862 11 426442 Root MSE = 71.288
seq | 494.2483 32.37454 15.27 0.000 422.1133 566.3832
_cons | 13141.3 238.2701 55.15 0.000 12610.4 13672.2									------------------------------------------------------------------------------
------------------------------------------------------------------------------									F_5059_GMC | Coefficient Std. err. t P>|t| [95% conf. interval]
*/									-------------+----------------------------------------------------------------
									Year_num | 180.1329 5.961384 30.22 0.000 166.8501 193.4157
reg GMC_40_49_age seq if year >2014									_cons | 5161.136 43.8746 117.63 0.000 5063.378 5258.895
/*									------------------------------------------------------------------------------
Source | SS df MS Number of obs = 9
#NAME?									. reg F_60plus_GMC Year_num
Model | 21788810.8 1 21788810.8 Prob > F = 0.0000
Residual | 111277.406 7 15896.7722 R-squared = 0.9949									Source | SS df MS Number of obs = 12
-------------+---------------------------------- Adj R-squared = 0.9942									#NAME?
Total | 21900088.2 8 2737511.03 Root MSE = 126.08									Model | 949515.778 1 949515.778 Prob > F = 0.0000
									Residual | 195877.139 10 19587.7139 R-squared = 0.8290
------------------------------------------------------------------------------									-------------+---------------------------------- Adj R-squared = 0.8119
GMC_40_49_~e | Coefficient Std. err. t P>|t| [95% conf. interval]									Total | 1145392.92 11 104126.629 Root MSE = 139.96
-------------+----------------------------------------------------------------
seq | 602.6167 16.27717 37.02 0.000 564.1273 641.1061									------------------------------------------------------------------------------
_cons | 12167.62 136.8315 88.92 0.000 11844.07 12491.18									F_60plus_GMC | Coefficient Std. err. t P>|t| [95% conf. interval]
------------------------------------------------------------------------------									-------------+----------------------------------------------------------------
*/									Year_num | 81.48601 11.70372 6.96 0.000 55.4085 107.5635
									_cons | 1283.258 86.13703 14.90 0.000 1091.332 1475.183
reg NHS_40_49_age seq if year >2014									------------------------------------------------------------------------------
/*
Source | SS df MS Number of obs = 9									. reg F_Under30_GMC Year_num
#NAME?
Model | 4343274.15 1 4343274.15 Prob > F = 0.0000									Source | SS df MS Number of obs = 12
Residual | 285949.85 7 40849.9786 R-squared = 0.9382									#NAME?
-------------+---------------------------------- Adj R-squared = 0.9294									Model | 158012.323 1 158012.323 Prob > F = 0.0000
Total | 4629224 8 578653 Root MSE = 202.11									Residual | 20226.5932 10 2022.65932 R-squared = 0.8865
									-------------+---------------------------------- Adj R-squared = 0.8752
------------------------------------------------------------------------------									Total | 178238.917 11 16203.5379 Root MSE = 44.974
NHS_40_49_~e | Coefficient Std. err. t P>|t| [95% conf. interval]
-------------+----------------------------------------------------------------									------------------------------------------------------------------------------
seq | 269.05 26.09278 10.31 0.000 207.3504 330.7496									F_Under30_~C | Coefficient Std. err. t P>|t| [95% conf. interval]
_cons | 9897.267 219.3449 45.12 0.000 9378.598 10415.94									-------------+----------------------------------------------------------------
------------------------------------------------------------------------------									Year_num | -33.24126 3.760914 -8.84 0.000 -41.6211 -24.86142
*/									_cons | 579.6515 27.67957 20.94 0.000 517.9776 641.3255
									------------------------------------------------------------------------------
reg NHS_40_49_age_FTE seq if year >2014
/*									. reg F_Unknownage_GMC Year_num
Source | SS df MS Number of obs = 9
#NAME?									Source | SS df MS Number of obs = 9
Model | 424032.267 1 424032.267 Prob > F = 0.0007									-------------+---------------------------------- F(1, 7) = .
Residual | 90527.7333 7 12932.5333 R-squared = 0.8241									Model | 0 1 0 Prob > F = .
-------------+---------------------------------- Adj R-squared = 0.7989									Residual | 0 7 0 R-squared = .
Total | 514560 8 64320 Root MSE = 113.72									-------------+---------------------------------- Adj R-squared = .
									Total | 0 8 0 Root MSE = 0
------------------------------------------------------------------------------
NHS_40_49_~E | Coefficient Std. err. t P>|t| [95% conf. interval]									------------------------------------------------------------------------------
-------------+----------------------------------------------------------------									F_Unknowna~C | Coefficient Std. err. t P>|t| [95% conf. interval]
seq | 84.06667 14.68136 5.73 0.001 49.35078 118.7826									-------------+----------------------------------------------------------------
_cons | 8581.467 123.4166 69.53 0.000 8289.633 8873.3									Year_num | 0 (omitted)
------------------------------------------------------------------------------									_cons | 0 (omitted)
*/									------------------------------------------------------------------------------
*50-59
reg GMC_50_59_age seq
/*									*Male GMC by age-band from 2012
Source | SS df MS Number of obs = 12
#NAME?									. reg M_3039_GMC Year_num
Model | 17857.3706 1 17857.3706 Prob > F = 0.4641
Residual | 308185.629 10 30818.5629 R-squared = 0.0548									Source | SS df MS Number of obs = 12
-------------+---------------------------------- Adj R-squared = -0.0398									#NAME?
Total | 326043 11 29640.2727 Root MSE = 175.55									Model | 400204.371 1 400204.371 Prob > F = 0.0087
									Residual | 377974.296 10 37797.4296 R-squared = 0.5143
------------------------------------------------------------------------------									-------------+---------------------------------- Adj R-squared = 0.4657
GMC_50_59_~e | Coefficient Std. err. t P>|t| [95% conf. interval]									Total | 778178.667 11 70743.5152 Root MSE = 194.42
-------------+----------------------------------------------------------------
seq | -11.17483 14.68041 -0.76 0.464 -43.88482 21.53517									------------------------------------------------------------------------------
_cons | 13416.14 108.0449 124.17 0.000 13175.4 13656.88									M_3039_GMC | Coefficient Std. err. t P>|t| [95% conf. interval]
------------------------------------------------------------------------------									-------------+----------------------------------------------------------------
*/									Year_num | 52.9021 16.25785 3.25 0.009 16.67735 89.12685
									_cons | 5220.47 119.6545 43.63 0.000 4953.863 5487.077
reg GMC_50_59_age seq if year>2014									------------------------------------------------------------------------------
/*
Source | SS df MS Number of obs = 9									. reg M_4049_GMC Year_num
#NAME?
Model | 51333.75 1 51333.75 Prob > F = 0.2538									Source | SS df MS Number of obs = 12
Residual | 232485.139 7 33212.1627 R-squared = 0.1809									#NAME?
-------------+---------------------------------- Adj R-squared = 0.0638									Model | 1113295.85 1 1113295.85 Prob > F = 0.0000
Total | 283818.889 8 35477.3611 Root MSE = 182.24									Residual | 194013.069 10 19401.3069 R-squared = 0.8516
									-------------+---------------------------------- Adj R-squared = 0.8368
------------------------------------------------------------------------------									Total | 1307308.92 11 118846.265 Root MSE = 139.29
GMC_50_59_~e | Coefficient Std. err. t P>|t| [95% conf. interval]
-------------+----------------------------------------------------------------									------------------------------------------------------------------------------
seq | -29.25 23.52735 -1.24 0.254 -84.88333 26.38333									M_4049_GMC | Coefficient Std. err. t P>|t| [95% conf. interval]
_cons | 13575.11 197.779 68.64 0.000 13107.44 14042.78									-------------+----------------------------------------------------------------
------------------------------------------------------------------------------									Year_num | 88.23427 11.6479 7.58 0.000 62.28114 114.1874
*/									_cons | 6326.061 85.72619 73.79 0.000 6135.051 6517.07
									------------------------------------------------------------------------------
reg NHS_50_59_age seq if year>2014
/*									. reg M_5059_GMC Year_num
Source | SS df MS Number of obs = 9									Source | SS df MS Number of obs = 12
#NAME?									#NAME?
Model | 629350.417 1 629350.417 Prob > F = 0.0023									Model | 5233604.54 1 5233604.54 Prob > F = 0.0000
Residual | 202138.472 7 28876.9246 R-squared = 0.7569									Residual | 134922.462 10 13492.2462 R-squared = 0.9749
-------------+---------------------------------- Adj R-squared = 0.7222									-------------+---------------------------------- Adj R-squared = 0.9724
Total | 831488.889 8 103936.111 Root MSE = 169.93									Total | 5368527 11 488047.909 Root MSE = 116.16
------------------------------------------------------------------------------									------------------------------------------------------------------------------
NHS_50_59_~e | Coefficient Std. err. t P>|t| [95% conf. interval]									M_5059_GMC | Coefficient Std. err. t P>|t| [95% conf. interval]
-------------+----------------------------------------------------------------									-------------+----------------------------------------------------------------
seq | -102.4167 21.93814 -4.67 0.002 -154.2921 -50.5412									Year_num | -191.3077 9.713463 -19.70 0.000 -212.9506 -169.6647
_cons | 10612.22 184.4196 57.54 0.000 10176.14 11048.31									_cons | 8255 71.48916 115.47 0.000 8095.712 8414.288
------------------------------------------------------------------------------									------------------------------------------------------------------------------
*/
									. reg M_60plus_GMC Year_num
reg NHS_50_59_age_FTE seq if year>2014
/*									Source | SS df MS Number of obs = 12
Source | SS df MS Number of obs = 9									#NAME?
#NAME?									Model | 97293.007 1 97293.007 Prob > F = 0.3090
Model | 1797124.27 1 1797124.27 Prob > F = 0.0001									Residual | 847096.993 10 84709.6993 R-squared = 0.1030
Residual | 207153.733 7 29593.3905 R-squared = 0.8966									-------------+---------------------------------- Adj R-squared = 0.0133
-------------+---------------------------------- Adj R-squared = 0.8819									Total | 944390 11 85853.6364 Root MSE = 291.05
Total | 2004278 8 250534.75 Root MSE = 172.03
									------------------------------------------------------------------------------
------------------------------------------------------------------------------									M_60plus_GMC | Coefficient Std. err. t P>|t| [95% conf. interval]
NHS_50_59_~E | Coefficient Std. err. t P>|t| [95% conf. interval]									-------------+----------------------------------------------------------------
-------------+----------------------------------------------------------------									Year_num | -26.08392 24.33877 -1.07 0.309 -80.31407 28.14623
seq | -173.0667 22.20863 -7.79 0.000 -225.5817 -120.5516									_cons | 4718.545 179.1285 26.34 0.000 4319.422 5117.669
_cons | 9423.533 186.6934 50.48 0.000 8982.074 9864.993									------------------------------------------------------------------------------
------------------------------------------------------------------------------
*/									. reg M_60plus_GMC Year_num
*60+									Source | SS df MS Number of obs = 12
reg GMC_60plus seq									#NAME?
/*									Model | 97293.007 1 97293.007 Prob > F = 0.3090
Source | SS df MS Number of obs = 12									Residual | 847096.993 10 84709.6993 R-squared = 0.1030
#NAME?									-------------+---------------------------------- Adj R-squared = 0.0133
Model | 438923.121 1 438923.121 Prob > F = 0.1542									Total | 944390 11 85853.6364 Root MSE = 291.05
Residual | 1846563.8 10 184656.38 R-squared = 0.1920
-------------+---------------------------------- Adj R-squared = 0.1113									------------------------------------------------------------------------------
Total | 2285486.92 11 207771.538 Root MSE = 429.72									M_60plus_GMC | Coefficient Std. err. t P>|t| [95% conf. interval]
									-------------+----------------------------------------------------------------
------------------------------------------------------------------------------									Year_num | -26.08392 24.33877 -1.07 0.309 -80.31407 28.14623
GMC_60plus | Coefficient Std. err. t P>|t| [95% conf. interval]									_cons | 4718.545 179.1285 26.34 0.000 4319.422 5117.669
-------------+----------------------------------------------------------------									------------------------------------------------------------------------------
seq | 55.4021 35.93471 1.54 0.154 -24.66542 135.4696
_cons | 6001.803 264.4723 22.69 0.000 5412.522 6591.084									. reg M_Under30_GMC Year_num
------------------------------------------------------------------------------
*/									Source | SS df MS Number of obs = 12
/*									#NAME?
reg GMC_60plus seq if year>2014									Model | 27070.3234 1 27070.3234 Prob > F = 0.0000
									Residual | 1736.59324 10 173.659324 R-squared = 0.9397
Source | SS df MS Number of obs = 9									-------------+---------------------------------- Adj R-squared = 0.9337
#NAME?									Total | 28806.9167 11 2618.81061 Root MSE = 13.178
Model | 1862434.02 1 1862434.02 Prob > F = 0.0001
Residual | 171254.872 7 24464.9817 R-squared = 0.9158									------------------------------------------------------------------------------
-------------+---------------------------------- Adj R-squared = 0.9038									M_Under30_~C | Coefficient Std. err. t P>|t| [95% conf. interval]
Total | 2033688.89 8 254211.111 Root MSE = 156.41									-------------+----------------------------------------------------------------
									Year_num | -13.75874 1.101999 -12.49 0.000 -16.21415 -11.30334
------------------------------------------------------------------------------									_cons | 274.5152 8.11049 33.85 0.000 256.4439 292.5864
GMC_60plus | Coefficient Std. err. t P>|t| [95% conf. interval]									------------------------------------------------------------------------------
-------------+----------------------------------------------------------------
seq | 176.1833 20.19281 8.73 0.000 128.4349 223.9317									. reg M_Unknownage_GMC Year_num
_cons | 4914.644 169.7478 28.95 0.000 4513.255 5316.034
------------------------------------------------------------------------------									Source | SS df MS Number of obs = 9
*/									-------------+---------------------------------- F(1, 7) = .
									Model | 0 1 0 Prob > F = .
reg NHS_60plus seq if year>2014									Residual | 0 7 0 R-squared = .
/*									-------------+---------------------------------- Adj R-squared = .
Source | SS df MS Number of obs = 9									Total | 0 8 0 Root MSE = 0
#NAME?
Model | 460776.067 1 460776.067 Prob > F = 0.0000									------------------------------------------------------------------------------
Residual | 35943.4889 7 5134.78413 R-squared = 0.9276									M_Unknowna~C | Coefficient Std. err. t P>|t| [95% conf. interval]
-------------+---------------------------------- Adj R-squared = 0.9173									-------------+----------------------------------------------------------------
Total | 496719.556 8 62089.9444 Root MSE = 71.657									Year_num | 0 (omitted)
									_cons | 0 (omitted)
------------------------------------------------------------------------------									------------------------------------------------------------------------------
NHS_60plus | Coefficient Std. err. t P>|t| [95% conf. interval]
-------------+----------------------------------------------------------------
seq | 87.63333 9.250932 9.47 0.000 65.75836 109.5083
_cons | 2755.156 77.76654 35.43 0.000 2571.267 2939.044
------------------------------------------------------------------------------
*/
reg NHS_60plus_FTE seq if year>2014
/*
Source | SS df MS Number of obs = 9
#NAME?
Model | 192326.817 1 192326.817 Prob > F = 0.0006
Residual | 37823.1833 7 5403.3119 R-squared = 0.8357
-------------+---------------------------------- Adj R-squared = 0.8122
Total | 230150 8 28768.75 Root MSE = 73.507
------------------------------------------------------------------------------
NHS_60plus~E | Coefficient Std. err. t P>|t| [95% conf. interval]
-------------+----------------------------------------------------------------
seq | 56.61667 9.489742 5.97 0.001 34.17699 79.05634
_cons | 2210.4 79.77406 27.71 0.000 2021.764 2399.036
------------------------------------------------------------------------------
*/
*IMG
reg GMC_UK seq
/*
Source | SS df MS Number of obs = 13
#NAME?
Model | 62190216 1 62190216 Prob > F = 0.0000
Residual | 1248679.03 11 113516.275 R-squared = 0.9803
-------------+---------------------------------- Adj R-squared = 0.9785
Total | 63438895.1 12 5286574.59 Root MSE = 336.92
------------------------------------------------------------------------------
GMC_UK | Coefficient Std. err. t P>|t| [95% conf. interval]
-------------+----------------------------------------------------------------
seq | 584.5549 24.9743 23.41 0.000 529.5869 639.523
_cons | 35970.73 198.2274 181.46 0.000 35534.44 36407.03
------------------------------------------------------------------------------
*/
reg GMC_UK seq if year>2014
/*
Source | SS df MS Number of obs = 10
#NAME?
Model | 31015656.2 1 31015656.2 Prob > F = 0.0000
Residual | 904058.655 8 113007.332 R-squared = 0.9717
-------------+---------------------------------- Adj R-squared = 0.9681
Total | 31919714.9 9 3546634.99 Root MSE = 336.17
------------------------------------------------------------------------------
GMC_UK | Coefficient Std. err. t P>|t| [95% conf. interval]
-------------+----------------------------------------------------------------
seq | 613.1455 37.01062 16.57 0.000 527.7988 698.4921
_cons | 35702.16 332.0659 107.52 0.000 34936.42 36467.91
------------
*/
reg NHS_UK seq if year>2014
/*
Source | SS df MS Number of obs = 10
#NAME?
Model | 5489982.11 1 5489982.11 Prob > F = 0.0048
Residual | 2953658.29 8 369207.286 R-squared = 0.6502
-------------+---------------------------------- Adj R-squared = 0.6065
Total | 8443640.4 9 938182.267 Root MSE = 607.62
------------------------------------------------------------------------------
NHS_UK | Coefficient Std. err. t P>|t| [95% conf. interval]
-------------+----------------------------------------------------------------
seq | 257.9636 66.89723 3.86 0.005 103.6983 412.2289
_cons | 24804.71 600.214 41.33 0.000 23420.61 26188.8
------------------------------------------------------------------------------
*/
reg GMC_nonUK seq
/*
Source | SS df MS Number of obs = 13
#NAME?
Model | 10559658.9 1 10559658.9 Prob > F = 0.0007
Residual | 5308840.17 11 482621.834 R-squared = 0.6654
-------------+---------------------------------- Adj R-squared = 0.6350
Total | 15868499.1 12 1322374.92 Root MSE = 694.71
------------------------------------------------------------------------------
GMC_nonUK | Coefficient Std. err. t P>|t| [95% conf. interval]
-------------+----------------------------------------------------------------
seq | 240.8736 51.49532 4.68 0.001 127.5332 354.2141
_cons | 10745.27 408.7315 26.29 0.000 9845.657 11644.88
------------------------------------------------------------------------------
*/
reg GMC_nonUK seq if year>2014
/*
Source | SS df MS Number of obs = 10
#NAME?
Model | 11392141.2 1 11392141.2 Prob > F = 0.0004
Residual | 2725753.2 8 340719.15 R-squared = 0.8069
-------------+---------------------------------- Adj R-squared = 0.7828
Total | 14117894.4 9 1568654.93 Root MSE = 583.71
------------------------------------------------------------------------------
GMC_nonUK | Coefficient Std. err. t P>|t| [95% conf. interval]
-------------+----------------------------------------------------------------
seq | 371.6 64.26452 5.78 0.000 223.4057 519.7943
_cons | 9472 576.5928 16.43 0.000 8142.375 10801.63
------------------------------------------------------------------------------
*/
reg NHS_nonUK seq if year>2014
/*
Source | SS df MS Number of obs = 10
#NAME?
Model | 1971381.93 1 1971381.93 Prob > F = 0.0174
Residual | 1767485.67 8 220935.709 R-squared = 0.5273
-------------+---------------------------------- Adj R-squared = 0.4682
Total | 3738867.6 9 415429.733 Root MSE = 470.04
------------------------------------------------------------------------------
NHS_nonUK | Coefficient Std. err. t P>|t| [95% conf. interval]
-------------+----------------------------------------------------------------
seq | 154.5818 51.74948 2.99 0.017 35.24731 273.9163
_cons | 6284.255 464.3056 13.53 0.000 5213.564 7354.945
------------------------------------------------------------------------------
*/
reg NHS_Unknown_country seq if year>2014
/*
Source | SS df MS Number of obs = 10
#NAME?
Model | 3944528 1 3944528 Prob > F = 0.0549
Residual | 6256850.5 8 782106.312 R-squared = 0.3867
-------------+---------------------------------- Adj R-squared = 0.3100
Total | 10201378.5 9 1133486.5 Root MSE = 884.37
------------------------------------------------------------------------------
NHS_Unknow~y | Coefficient Std. err. t P>|t| [95% conf. interval]
-------------+----------------------------------------------------------------
seq | -218.6606 97.36568 -2.25 0.055 -443.1863 5.865065
_cons | 4444.115 873.5824 5.09 0.001 2429.631 6458.6
------------------------------------------------------------------------------
*/
*End do file*
